# Supplementary material for: Exploring the Interaction of Biotinylated FcGamma RI and IgG1 Monoclonal Antibodies on Streptavidin-Coated Plasmonic Sensor Chips for Label-Free VEGF Detection
Source: Biosensors (Basel). 2024 Dec 20;14(12):634. doi: 10.3390/bios14120634 (PMC11674972; doi:10.3390/bios14120634)
Supplement: Supplementary file 1 [file biosensors-14-00634-s001.zip]

Archive with 1 entries (1 files):
- biosensors-3375441-supplementary.pdf
